# Supplementary material for: Genetically engineered human muscle transplant enhances murine host neovascularization and myogenesis
Source: Commun Biol. 2018 Oct 4;1:161. doi: 10.1038/s42003-018-0161-0 (PMC6172230; doi:10.1038/s42003-018-0161-0)
Supplement: Supplementary file 9 — Supplementary Software 3 [file 42003_2018_161_MOESM9_ESM.txt]

clear all;
close all;
 A=[0.2,0.2]; 
[filename,pathname]=uigetfile('*.*','Select Image');

im = imread(strcat(pathname,filename),'tif');

ROI = roipoly(im);
im2=double(im(:,:,2)).*ROI/255;

thresh=0.4;
imBW=im2bw(im2,thresh);

 S= regionprops(imBW,'All');

colormap(gray);
hold on;


centroids = cat(1, S.Centroid);
%ofl = fopen(strcat(pathname,filename,'results.csv'),'w+t');
%fprintf(ofl,'VesselArea(pix),VesselPerim(pix),Maxis(pix),maxis(pix), BlinderComplexityFactorIncluding4pi,\n');
N=1;
for i=1:size(S,1)
    if S(i).Area>80
        orient(i)=S(i).Orientation;
        Eccentricity(i)=S(i).Eccentricity;
          complexity(i)=1/(S(i).Area/(S(i).Perimeter^2)*4*pi);
        %fprintf(ofl,'%2.2f,%2.2f,%2.2f,%2.2f ,%2.2f \n',S(i).Area,S(i).Perimeter,S(i).MajorAxisLength,S(i).MinorAxisLength,S(i).Area/(S(i).Perimeter^2)*4*pi);
        if (S(i).Area/(S(i).Perimeter^2)*4*pi<0.3)
            text(centroids(i,1), centroids(i,2),int2str(N),'Color','red');
        elseif (S(i).Area/(S(i).Perimeter^2)*4*pi<0.55)
            text(centroids(i,1), centroids(i,2),int2str(N),'Color','yellow');
        else
            text(centroids(i,1), centroids(i,2),int2str(N),'Color','blue');
        end 
        N=N+1;
    end;
    
    
end;
%fclose(ofl);


%
Eccentricity(Eccentricity==0)=[];
Y=(0:0.01:1);
F=hist(Eccentricity,Y);
figure;
bar(Y,F);
WeightedMean_Eccentricity=(sum(Y.*F))./sum(F);


Eccentricity0_25=100*sum((Eccentricity>0)&(Eccentricity<0.25))/size(Eccentricity,2);
Eccentricity25_50=100*sum((Eccentricity>0.25)&(Eccentricity<0.5))/size(Eccentricity,2);
Eccentricity50_75=100*sum((Eccentricity>0.5)&(Eccentricity<0.75))/size(Eccentricity,2);
Eccentricity75_80=100*sum((Eccentricity>0.75)&(Eccentricity<0.8))/size(Eccentricity,2);
Eccentricity80_85=100*sum((Eccentricity>0.8)&(Eccentricity<0.85))/size(Eccentricity,2);
Eccentricity85_90=100*sum((Eccentricity>0.85)&(Eccentricity<0.9))/size(Eccentricity,2);
Eccentricity90_95=100*sum((Eccentricity>0.9)&(Eccentricity<0.95))/size(Eccentricity,2);
Eccentricity95_100=100*sum((Eccentricity>0.95)&(Eccentricity<1))/size(Eccentricity,2);


%orientation analysis
orient(orient==0)=[];
X=(-90:10:90);
N=hist(orient,X);

%density analysis
density=sum(imBW)/sum(ROI);
ROI=sum(sum(ROI))

fid = fopen('Eccentricity.csv', 'a+');%name of excel file
fprintf(fid, '%s, %f, %f, %f, %f, %f, %f, %f, %f, %f, %f, %f, %f\n',filename,thresh,WeightedMean_comp,WeightedMean_Eccentricity,ROI,Eccentricity0_25,Eccentricity25_50,Eccentricity50_75,Eccentricity75_80,Eccentricity80_85,Eccentricity85_90,Eccentricity90_95,Eccentricity95_100);
fclose(fid);
