# Supplementary material for: Genetically engineered human muscle transplant enhances murine host neovascularization and myogenesis
Source: Commun Biol. 2018 Oct 4;1:161. doi: 10.1038/s42003-018-0161-0 (PMC6172230; doi:10.1038/s42003-018-0161-0)
Supplement: Supplementary file 10 — Supplementary Software 4 [file 42003_2018_161_MOESM10_ESM.csv]

image1	0.4	3.401869	0.861542	1022427	0	4.205607	12.149533	5.607477	9.813084	12.616822	25.233645	30.373832
